# Supplementary material for: Perceived influences on reducing prolonged sitting in police staff: a qualitative investigation using the Theoretical Domains Framework and COM-B model
Source: BMC Public Health. 2021 Nov 19;21:2126. doi: 10.1186/s12889-021-12019-6 (PMC8605563; doi:10.1186/s12889-021-12019-6)
Supplement: Supplementary file 1 — Additional file 1. COnsolidated Criteria for REporting Qualitative studies (COREQ) checklist [18]. [file 12889_2021_12019_MOESM1_ESM.xlsx]

## Sheet: Sheet1
Additional File 1. COnsolidated Criteria for REporting Qualitative studies (COREQ) checklist [18]
No	Item	Guide questions/description	Response	Where in document
Domain 1: Research team and reflexivity
Personal Characteristics
1.	Interviewer/facilitator	Which author/s conducted the interview or focus group?	MB	Methods
2.	Credentials	What were the researcher's credentials? E.g. PhD, MD	The research team consisted of the lead researcher (MB), who holds an MSc and was a PhD candidate at the time of the study, a health psychologist (AC) experienced in qualitative methods and behaviour change theory, and two undergraduate sport science students (SE and TS), both experienced with mixed methods research, who assisted with transcription. The remaining research team who helped guide di…	Author list, Methods
3.	Occupation	What was their occupation at the time of the study?	Student	Methods
4.	Gender	Was the researcher male or female?	Female	Methods
5.	Experience and training	What experience or training did the researcher have?	PhD trained in qualitative methods	Methods
Relationship with participants
6.	Relationship established	Was a relationship established prior to study commencement?	No relationship prior to the study	Methods
7.	Participant knowledge of the interviewer	What did the participants know about the researcher? e.g. personal goals, reasons for doing the research	It had been disclosed that the researcher was designing an intervention for the Force.	Methods
8.	Interviewer characteristics	What characteristics were reported about the interviewer/facilitator? e.g. Bias, assumptions, reasons and interests in the research topic	Researcher is designing an intervention for the Force and is aware of health risks of too much sitting.	Methods
Domain 2: study design
Theoretical framework
9.	Methodological orientation and Theory	What methodological orientation was stated to underpin the study? e.g. grounded theory, discourse analysis, ethnography, phenomenology, content analysis	Thematic analysis was undertaken and themes matched to the BCW	Methods
Participant selection
10.	Sampling	How were participants selected? e.g. purposive, convenience, consecutive, snowball	This was a convenience sample of individuals who had recently taken part in an unrelated study on health measures, apart from one individual who was recruited via their line manager (P18).	Methods
11.	Method of approach	How were participants approached? e.g. face-to-face, telephone, mail, email	Participants were approached via email.	Methods
12.	Sample size	How many participants were in the study?	10 non-operational, desk-based workers	Methods, Results
13.	Non-participation	How many people refused to participate or dropped out? Reasons?	Three individuals completed the online demographic survey but withdrew afterwards. Two declined participation due to heavy work commitments, and one cited issues in gaining approval for an interview during work hours.	Results
Setting
14.	Setting of data collection	Where was the data collected? e.g. home, clinic, workplace	Seven interviews were conducted face to face in the workplace, and three were conducted over the phone. All interviews were conducted during working hours.	Methods
15.	Presence of non-participants	Was anyone else present besides the participants and researchers?	Eight of the ten interviews were conducted while others were present. This varied from being seated in an isolated booth in the busy canteen (n=5), to a phone interview in an open plan office (n=1), to the workplace gym where someone came in to use the equipment towards the end of the interview (n=1), and one interview which was held in a glass office within a larger office where the interview co…	Methods
16.	Description of sample	What are the important characteristics of the sample? e.g. demographic data, date	Demographic data presented in a table. Information described includes: job role, manager/non-manager, time in service, hours worked per week, workday hours spent sitting, age, gender, education, marital status, physical activity level, medical conditions, perceived health, smoking status, alcohol consumption.	Methods, Results
Data collection
17.	Interview guide	Were questions, prompts, guides provided by the authors? Was it pilot tested?	An interview schedule is provided as an Additional file. The questions were piloted and refined prior to use.	Additional File 2
18.	Repeat interviews	Were repeat interviews carried out? If yes, how many?	No repeat interviews.	n/a
19.	Audio/visual recording	Did the research use audio or visual recording to collect the data?	Audio recording only.	Methods
20.	Field notes	Were field notes made during and/or after the interview or focus group?	Field notes were taken during the interviews with additional reflection recorded immediately afterwards.	Methods
21.	Duration	What was the duration of the interviews or focus group?	Interviews lasted an average of 45:33mins (SD=11:08).	Methods
22.	Data saturation	Was data saturation discussed?	Data saturation was discussed in depth using a three-point assessment based on Fusch & Ness (2015).	Methods
23.	Transcripts returned	Were transcripts returned to participants for comment and/or correction?	Transcripts were available to all participants for comment and/or correction, however none were requested.	Methods
Domain 3: analysis and findings
Data analysis
24.	Number of data coders	How many data coders coded the data?	Data was initially coded by one researcher (MB). Themes were iteratively refined in discussions with another researcher (AC), an expert in qualitative analysis. 20% of transcripts (n=2) were coded blind (by AC) using a final themes codebook. Inter-rater reliability was good (91.7%).	Methods
25.	Description of the coding tree	Did authors provide a description of the coding tree?	A description of the coding tree is described in a table/figure.	Figure 1
26.	Derivation of themes	Were themes identified in advance or derived from the data?	Themes were derived from the data and later mapped to the Behaviour Change Wheel and Theoretical Domains Framework.	Methods, Results, Figure 1
27.	Software	What software, if applicable, was used to manage the data?	Nvivo 11.4.3 (QSR International Pty Ltd., Melbourne, Australia) was used to code transcripts. Online survey software (Qualtrics Inc., Seattle, WA, USA) was used to collect demographic information. A Tascam DR-05 dictaphone (TEAC Corporation, Montebello, CA, USA) was used to record all interviews. Express Scribe (NCH Software, Inc., Canberra, Australia) and an Infinity USB Foot pedal IN-USB-2 (Alt…	Methods
28.	Participant checking	Did participants provide feedback on the findings?	Feedback was not provided by participants on the findings.	Methods
Reporting
29.	Quotations presented	Were participant quotations presented to illustrate the themes / findings? Was each quotation identified? e.g. participant number	Participant quotations were provided to illustrate the themes and each was identified by participant number and non-identifiable descriptors (age, gender, and non/manager status).	Results
30.	Data and findings consistent	Was there consistency between the data presented and the findings?	Data presented supports the findings. Inter-rater agreement was calculated for 20% of transcripts.	Methods
31.	Clarity of major themes	Were major themes clearly presented in the findings?	Major themes presented in Figure and Results section.	Results, Figure 1
32.	Clarity of minor themes	Is there a description of diverse cases or discussion of minor themes?	Description of minor themes (COM-B/TDF elements) is presented alongside major themes. Also, the discussion section addresses pertinent minor themes that relate in particular to this cohort of police staff. One case diverted from the others in that the participant was less concerned about reducing prolonged sitting time at work and more about provision of physical activity offerings.	Results, Discussion
Perceived influences on reducing prolonged sitting in police staff: A qualitative investigation using the Theoretical Domains Framework and COM-B model
BMC Public Health
Marsha L. Brierley, Brunel Univeristy London
Lindsey R. Smith, University of Bedfordshire
Daniel P. Bailey, Brunel University London
Sofie A. Every, University of Bedfordshire
Taylor A. Staines, University of Bedfordshire
Angel M. Chater, University of Bedfordshire
Corresponding author: Marsha Brierley, Brunel University London, marsha.brierley@brunel.ac.uk
